# Supplementary material for: Genetic landscape and immune mechanism of monocytes associated with the progression of acute-on-chronic liver failure
Source: Hepatol Int. 2023 Jan 10;17(3):676–88. doi: 10.1007/s12072-022-10472-y (PMC10224851; doi:10.1007/s12072-022-10472-y)
Supplement: Supplementary file 1 — Supplementary file1 (XLSX 12 KB) [file 12072_2022_10472_MOESM1_ESM.xlsx]

## Sheet: Sheet1
Description	Cluster	group	state
RNA splicing	Proinflammtory Monocytes	ACLF vs Health	up-regulated
regulation of RNA splicing	Proinflammtory Monocytes	ACLF vs Health	up-regulated
T cell activation	Proinflammtory Monocytes	ACLF vs Health	up-regulated
positive regulation of cytokine production	Proinflammtory Monocytes	ACLF vs Health	up-regulated
positive regulation of protein-containing complex assembly	Proinflammtory Monocytes	ACLF vs Health	up-regulated
mononuclear cell differentiation	Proinflammtory Monocytes	ACLF vs Health	up-regulated
RNA splicing, via transesterification reactions	Proinflammtory Monocytes	ACLF vs Health	up-regulated
regulation of mRNA splicing, via spliceosome	Proinflammtory Monocytes	ACLF vs Health	up-regulated
lymphocyte differentiation	Proinflammtory Monocytes	ACLF vs Health	up-regulated
positive regulation of leukocyte activation	Proinflammtory Monocytes	ACLF vs Health	up-regulated
immune response-regulating signaling pathway	Proinflammtory Monocytes	ACLF vs Health	down-regulated
negative regulation of immune system process	Proinflammtory Monocytes	ACLF vs Health	down-regulated
intrinsic apoptotic signaling pathway	Proinflammtory Monocytes	ACLF vs Health	down-regulated
biological process involved in symbiotic interaction	Proinflammtory Monocytes	ACLF vs Health	down-regulated
negative regulation of interleukin-2 production	Proinflammtory Monocytes	ACLF vs Health	down-regulated
regulation of receptor catabolic process	Proinflammtory Monocytes	ACLF vs Health	down-regulated
regulation of leukocyte proliferation	Proinflammtory Monocytes	ACLF vs Health	down-regulated
negative regulation of immune response	Proinflammtory Monocytes	ACLF vs Health	down-regulated
regulation of mRNA metabolic process	Proinflammtory Monocytes	ACLF vs Health	down-regulated
viral process	Proinflammtory Monocytes	ACLF vs Health	down-regulated
regulation of response to biotic stimulus	Proinflammtory Monocytes	ACLF Death VS ACLF Survival	up-regulated
histone modification	Proinflammtory Monocytes	ACLF Death VS ACLF Survival	up-regulated
regulation of lymphocyte proliferation	Proinflammtory Monocytes	ACLF Death VS ACLF Survival	up-regulated
T cell differentiation in thymus	Proinflammtory Monocytes	ACLF Death VS ACLF Survival	up-regulated
T cell activation	Proinflammtory Monocytes	ACLF Death VS ACLF Survival	up-regulated
regulation of innate immune response	Proinflammtory Monocytes	ACLF Death VS ACLF Survival	up-regulated
positive regulation of catabolic process	Proinflammtory Monocytes	ACLF Death VS ACLF Survival	up-regulated
regulation of lymphocyte proliferation	Proinflammtory Monocytes	ACLF Death VS ACLF Survival	up-regulated
immune response-regulating signaling pathway	Proinflammtory Monocytes	ACLF Death VS ACLF Survival	up-regulated
leukocyte proliferation	Proinflammtory Monocytes	ACLF Death VS ACLF Survival	up-regulated
regulation of intrinsic apoptotic signaling pathway	Proinflammtory Monocytes	ACLF Death VS ACLF Survival	down-regulated
ribonucleoprotein complex biogenesis	Proinflammtory Monocytes	ACLF Death VS ACLF Survival	down-regulated
intrinsic apoptotic signaling pathway	Proinflammtory Monocytes	ACLF Death VS ACLF Survival	down-regulated
ribosomal large subunit biogenesis	Proinflammtory Monocytes	ACLF Death VS ACLF Survival	down-regulated
regulation of hemopoiesis	Proinflammtory Monocytes	ACLF Death VS ACLF Survival	down-regulated
regulation of leukocyte proliferation	Proinflammtory Monocytes	ACLF Death VS ACLF Survival	down-regulated
negative regulation of immune system process	Proinflammtory Monocytes	ACLF Death VS ACLF Survival	down-regulated
negative regulation of immune response	Proinflammtory Monocytes	ACLF Death VS ACLF Survival	down-regulated
regulation of apoptotic signaling pathway	Proinflammtory Monocytes	ACLF Death VS ACLF Survival	down-regulated
regulation of mononuclear cell proliferation	Proinflammtory Monocytes	ACLF Death VS ACLF Survival	down-regulated
neutrophil activation involved in immune response	CD16 Monocytes	ACLF vs Health	up-regulated
neutrophil chemotaxis	CD16 Monocytes	ACLF vs Health	up-regulated
regulation of neutrophil migration	CD16 Monocytes	ACLF vs Health	up-regulated
regulation of neutrophil activation	CD16 Monocytes	ACLF vs Health	up-regulated
cellular response to external stimulus	CD16 Monocytes	ACLF vs Health	up-regulated
positive regulation of response to external stimulus	CD16 Monocytes	ACLF vs Health	up-regulated
detection of external stimulus	CD16 Monocytes	ACLF vs Health	up-regulated
I-kappaB kinase/NF-kappaB signalingGO:0007249-	CD16 Monocytes	ACLF vs Health	up-regulated
regulation of I-kappaB kinase/NF-kappaB signaling	CD16 Monocytes	ACLF vs Health	up-regulated
cytokine-mediated signaling pathway	CD16 Monocytes	ACLF vs Health	up-regulated
regulation of inflammatory response	CD16 Monocytes	ACLF vs Health	down-regulated
response to lipopolysaccharide	CD16 Monocytes	ACLF vs Health	down-regulated
cellular response to lipopolysaccharide	CD16 Monocytes	ACLF vs Health	down-regulated
response to tumor necrosis factor	CD16 Monocytes	ACLF vs Health	down-regulated
cellular response to biotic stimulus	CD16 Monocytes	ACLF vs Health	down-regulated
Neutrophil chemotaxis	CD16 Monocytes	ACLF vs Health	down-regulated
neutrophil migration	CD16 Monocytes	ACLF vs Health	down-regulated
leukocyte activation involved in immune response	CD16 Monocytes	ACLF vs Health	down-regulated
leukocyte migration	CD16 Monocytes	ACLF vs Health	down-regulated
cell activation involved in immune response	CD16 Monocytes	ACLF vs Health	down-regulated
viral process	CD16 Monocytes	ACLF Death VS ACLF Survival	up-regulated
response to virus	CD16 Monocytes	ACLF Death VS ACLF Survival	up-regulated
regulation of response to biotic stimulus	CD16 Monocytes	ACLF Death VS ACLF Survival	up-regulated
regulation of innate immune response	CD16 Monocytes	ACLF Death VS ACLF Survival	up-regulated
Neutrophil chemotaxis	CD16 Monocytes	ACLF Death VS ACLF Survival	up-regulated
neutrophil migration	CD16 Monocytes	ACLF Death VS ACLF Survival	up-regulated
cell chemotaxis	CD16 Monocytes	ACLF Death VS ACLF Survival	up-regulated
leukocyte migration involved in inflammatory response	CD16 Monocytes	ACLF Death VS ACLF Survival	up-regulated
positive regulation of cytokine production	CD16 Monocytes	ACLF Death VS ACLF Survival	up-regulated
antigen processing and presentation	CD16 Monocytes	ACLF Death VS ACLF Survival	up-regulated
cytoplasmic translation	CD16 Monocytes	ACLF Death VS ACLF Survival	down-regulated
ATP metabolic process	CD16 Monocytes	ACLF Death VS ACLF Survival	down-regulated
aerobic respiration	CD16 Monocytes	ACLF Death VS ACLF Survival	down-regulated
cellular respiration	CD16 Monocytes	ACLF Death VS ACLF Survival	down-regulated
ribonucleoprotein complex biogenesis	CD16 Monocytes	ACLF Death VS ACLF Survival	down-regulated
oxidative phosphorylation	CD16 Monocytes	ACLF Death VS ACLF Survival	down-regulated
energy derivation by oxidation of organic compounds	CD16 Monocytes	ACLF Death VS ACLF Survival	down-regulated
T cell activation	CD16 Monocytes	ACLF Death VS ACLF Survival	down-regulated
generation of precursor metabolites and energy	CD16 Monocytes	ACLF Death VS ACLF Survival	down-regulated
ribosome assembly	CD16 Monocytes	ACLF Death VS ACLF Survival	down-regulated
